# Supplementary material for: Reconstructed Human Epidermis: An Alternative Approach for In Vitro Bioequivalence Testing of Topical Products
Source: Pharmaceutics. 2022 Jul 26;14(8):1554. doi: 10.3390/pharmaceutics14081554 (PMC9331624; doi:10.3390/pharmaceutics14081554)
Supplement: Supplementary file 1 [file pharmaceutics-14-01554-s001.zip]

Archive with 1 entries (1 files):
- pharmaceutics-1612945-supplementary.pdf
